# Supplementary material for: Incidence and Epidemiology of Citrus Viroids in Greece: Role of Host and Cultivar in Epidemiological Characteristics
Source: Viruses. 2023 Feb 22;15(3):605. doi: 10.3390/v15030605 (PMC10055999; doi:10.3390/v15030605)
Supplement: Supplementary file 1 [file viruses-15-00605-s001.zip]

Archive with 1 entries (1 files):
- viruses-2184272-supplementary/Supplementary Tables Revised.xlsx
