# Supplementary material for: Incidence and Epidemiology of Citrus Viroids in Greece: Role of Host and Cultivar in Epidemiological Characteristics
Source: Viruses. 2023 Feb 22;15(3):605. doi: 10.3390/v15030605 (PMC10055999; doi:10.3390/v15030605)
Supplement: Supplementary file 1 [file viruses-15-00605-s001.zip › viruses-2184272-supplementary/Supplementary Tables Revised.xlsx]

## Sheet: Supplementary Table S1
	Table S1A. Total number and percentage [%] of the collected samples from various hosts in each geographical district.
	Argolida			Arta
	Host	No. of samples		Host	No. of samples
	orange	25 (15%)		orange	76 (49%)
	mandarin	60 (35%)		mandarin	26 (17%)
	lemon	40 (23.5%)		lemon	34 (22%)
	blood orange	40 (23.5%)		blood orange	7 (5%)
	lime	5 (3%)		lime	6 (4%)
				grapefruit	5 (3%)
	Heraklio
	Host	No. of samples		Rethimno
	orange	212 (53.8%)		Host	No. of samples
	mandarin	147 (37.31%)		orange	40 (80%)
	lemon	26 (6.6%)		mandarin	10 (20%)
	lime	4 (1.01%)
	grapefruit	5 (1.27%)
	Chania
	Host	No. of samples
	orange	687 (30.7%)
	mandarin	459 (20.5%)
	lemon	565 (25.3%)
	blood orange	74 (3.3%)
	lime	146 (6.5%)
	grapefruit	306 (13.7%)
	Table S1B. Overall number and percentages of collected samples from geographical districts (left table) and hosts (right table).
	SURVEYS 2020-2022			SURVEYS 2020-2022
	Dicrict area	No. samples		Hosts	No. samples	Percentage
	Rethimno	50		Orange	1040	34.61
	Arta	154		Mandarine	702	23.36
	Argolida	170		Lemon	665	22.13
	Heraklio	394		Blood orange	121	4.03
	Chania	2237		Lime	161	5.36
	TOTALS	3005		Grapefruit	316	10.51
				TOTALS	3005
687
459
565
74
146
306

## Sheet: Supplementary Table S2
	Table S2. Number of collected samples from various cultivars in each geographical district.
		Orange
	Districts	Valencia	Chalder	Lane Late	New Hall	W. Navel	Xino Chanion	Mirodato	Soultani	Mpotsato	Saloustiana	N. Late
	Rethimno	0	0	0	28	12	0	0	0	0	0	0
	Arta	0	0	10	0	7	0	0	0	40	19	0
	Argolida	5	0	5	5	10	0	0	0	0	0	0
	Heraklio	20	0	0	50	30	0	92	20	0	0	0
	Chania	165	40	126	100	161	55	0	0	0	0	40
		Lemon							Grapefruit
		Zampetaki	Adamopoulou	Vakalou	Interdonato	Eureka	Nuvel Athous		White	Red	Pink
	Arta	0	5	0	0	0	29		0	5	0
	Argolida	0	0	0	40	0	0		0	0	0
	Heraklio	15	7	0	0	4	0		5	0	0
	Chania	140	131	137	80	77	0		120	136	50
		Mandarine						Blood orange				Lime
		Nova	Ancor	Clementine	Kino	Page		Tarocco	Moro	Kara Kara		Persian
	Rethimno	10	0	0	0	0		0	0	0		0
	Arta	6	0	20	0	0		0	7	0		6
	Argolida	10	0	10	0	40		20	20	0		5
	Heraklio	0	31	25	91	0		0	0	0		4
	Chania	100	151	67	61	80		31	27	16		146
687	30.7108
459	20.5186
565	25.257
74	3.308
146	6.5266
306	13.679

## Sheet: Supplementary Table S3
	Table S3. Number and percentage [%] of total viroids frequency in each geographical district.
	Districts	Healthy	Infected	Single	Mixed	Total of samples
	Rethimno	8 (16%)	42 (84%)	4 (9.53%)	38 (90.47%)	50
	Arta	52 (33.76%)	102 (66.24%)	18 (17.64%)	84 (82.36%)	154
	Argolida	69 (40.59%)	101 (59.41%)	15 (14.85%)	86 (85.14%)	170
	Heraklio	122 (30.96%)	272 (69.04%)	69 (25.37%)	203 (74.63%)	394
	Chania	645 (28.84%)	1592 (71.16%)	303 (19.04%)	1289 (80.96%)	2237

## Sheet: Supplementary Tables S4
	Table S4. Left table: The total number of single infections in each district is presented along with the viroid species and their number of single infections, the hosts in which the single infections were detected with the number of single infected samples, the total number of infected samples (mixed infections plus single infections; in parenthesis) and the percentage. Right table: Frequency of …

## Sheet: Supplementary Table S5
	Table S5. Combinations of mixed infections detected in all the host species from the five districts. Orange: (O), Mandarin: (M), Lemon: (L), Lime: (Lm), Grapefruit: (G), Blood Orange: (BO). The number of each combination found per host is given in parenthesis. n.a: one of the isolates is not available isolate in this district
			Rethimno	Argolida	Arta	Heraklio	Chania
	2 VIROIDS	HSVd, CDVd	O (8)	M (6), L (5), BL (4)	O (22), M (3), L (4)	O (21), M (18), L (2), Lm (1)	O (104), M (70), L (71), G (42), BL (6), Lm (12)
		CEVd, HSVd	O (1), M (1)	-	-	O (2), L (2)	O (5), M (1), L (7), G (2), Lm (2)
		CBCVd, HSVd	O (1), M (1)	O (1), M (1)	O (1)	O (9), M (10), G (1)	O (8), M (9), L (3), G (6), Lm (1)
		CEVd, CBCVd	-	M (1), L (1)	-	O (2), L (1)	-
		CEVd, CDVd	-	L (1)	O (1)	-	O (4), L (1)
		CDVd, CBCVd	-	BL (1)	O (1)	O (3), M (1)	O (10), M (4), L (2), G (1), Lm (2)
		HSVd, CBLVd	-	n.a	n.a	-	M (1), L (2)
		CDVd, CBLVd	-	n.a	n.a	-	M (1), L (2)
	3 VIROIDS	CEVd, HSVd, CBCVd	O (2)	M (1), L (1), BL (1)	L (1)	O (1), M (1)	O (2), M (1), L (3)
		HSVd, CBVd, CDVd	O (1), M (1)	O (3), M (7), BL (4), Lm (1)	O (6), L (2)	O (28), M (22), L (1), G (2)	O (125), M (65), L (22), G (59), BL (4), Lm (29)
		CEVd, HSVd, CDVd	O (2), M (1)	O (1), M (1), L (4), BL (1)	O (6), M (4), L (4), G (1)	O (11), L (5)	O (50), M (9), L (53), G (6), BL (1), Lm (9)
		CEVd, CBCVd, CDVd	-	-	-	O (1)	O (1), L (4), G (1), Lm (2)
		HSVd, CDVd, CBLVd	-	n.a	n.a	-	M (4), L (4), G (1)
		CEVd, HSVd, CBLVd	-	n.a	n.a	-	L (2)
		CEVd, CDVd, CBLVd	-	n.a	n.a	-	L (1)
	4 VIROIDS	CEVd, HSVd, CBCVd, CDVd	O (15), M (2)	O (4), M (15), L (10), BL (9), Lm (2)	O (10), M (3), L (13), G (2)	O (41), M (6), L (5), Lm (2)	O (127), M (27), L (176), G (17), BL (24), Lm (22)
		HSVd, CBCVd, CDVd, CBLVd	O (1)	n.a	n.a	M (2)	O (5), M (1), L (2), G (2)
		CEVd, HSVd, CDVd, CBLVd	-	n.a	n.a	-	L (6)
		CEVd, HSVd, CBCVd, CBLVd	-	n.a	n.a	-	L (7)
	5 VIROIDS	CEVd, HSVd, CBCVd, CDVd, CBLVd	O (1)	n.a	n.a	O (2)	O (4), L (32)

## Sheet: Supplementary Table S6
				Table S6. Results of the viroids frequency [%] in the overall number of collected samples from all districts per specific cultivar. The left part of the table shows the total number of infected samples per pathogen and cultivar from all areas, and the right part of the table their frequency based on the total number of the collected samples per cultivar given in the middle column. For each host s…
				Host	Cultivar	Pahogen Viroid (Number of infected samples)					Total Number of Collected Samples	Pathogen Frequency (%)
						CEVd	HSVd	CBCVd	CDVd	CBLVd		CEVd	HSVd	CBCVd	CDVd	CBLVd
				Orange	Valencia	31	123	73	108	5	190	16.3158	64.7368	38.4211	56.8421	2.63158
	Host	Cultivars			Chalder	9	27	10	29	0	40	22.5	67.5	25	72.5	0
	ORANGE	11			Lane Late	40	91	48	85	0	141	28.3688	64.539	34.0426	60.2837	0
	MANDARIN	5			New Hall	57	134	73	113	2	183	31.1475	73.224	39.8907	61.7486	1.0929
	LEMON	6			W. Navel	65	161	105	152	2	220	29.5455	73.1818	47.7273	69.0909	0.909091
	LIME	1			N. Late	16	27	17	24	4	40	40	67.5	42.5	60	10
	BL. ORANGE	3			Mirodato	34	66	48	57	0	92	36.9565	71.7391	52.1739	61.9565	0
	GRAPEFRUIT	3			Soultani	11	15	10	12	0	20	55	75	50	60	0
					Mpotsato	5	27	4	30	0	40	12.5	67.5	10	75	0
					Saloustiana	10	12	10	13	0	19	52.6316	63.1579	52.6316	68.4211	0
					Xino Chanion	19	37	26	35	0	55	34.5455	67.2727	47.2727	63.6364	0
					SUM	297	720	424	658	13	1040	28.5577	69.2308	40.7692	63.2692	1.25
				Lemon	Zampetaki	67	110	55	102	10	155	43.2258	70.9677	35.4839	65.8065	6.45161
					Adamopoulou	86	107	75	105	12	143	60.1399	74.8252	52.4476	73.4266	8.39161
					Vakalou	90	112	76	107	28	137	65.6934	81.7518	55.4745	78.1022	20.438
					Interonato	43	78	32	75	8	120	35.8333	65	26.6667	62.5	6.66667
					Eureka	43	58	36	54	0	81	53.0864	71.6049	44.4444	66.6667	0
					Nuvel Athous	15	20	14	21	0	29	51.7241	68.9655	48.2759	72.4138	0
					SUM	344	485	288	464	58	665	51.7293	72.9323	43.3083	69.7744	8.7218
				Mandarin	Nova	9	45	15	55	0	126	7.14286	35.7143	11.9048	43.6508	0
					Ancor	12	99	42	74	9	182	6.59341	54.3956	23.0769	40.6593	4.94505
					Clementine	32	70	45	57	0	122	26.2295	57.377	36.8852	46.7213	0
					Kino	3	83	53	62	0	152	1.97368	54.6053	34.8684	40.7895	0
					Page	18	75	31	55	0	120	15	62.5	25.8333	45.8333	0
					SUM	74	372	186	303	9	702	10.5413	52.9915	26.4957	43.1624	1.28205
				Grapefruit	White	10	59	19	46	0	125	8	47.2	15.2	36.8	0
					Red	19	108	72	89	3	141	13.4752	76.5957	51.0638	63.1206	2.12766
					Pink	0	18	1	8	0	50	0	36	2	16	0
					SUM	29	185	92	143	3	316	9.17722	58.5443	29.1139	45.2532	0.949367
				Bl. Orange	Tarocco	14	27	19	27	0	51	29.4118	45.098	35.2941	39.2157	0
					Moro	15	23	18	20	0	54	12.963	22.2222	16.6667	22.2222	0
					Kara Kara	7	12	9	12	0	16	43.75	75	56.25	75	0
					SUM	36	62	46	59	0	121	29.7521	51.2397	38.0165	48.7603	0
				Lime	Persian	39	90	63	86	0	161	24.2236	55.9006	39.1304	53.4161	0
					TOTAL	819	1914	1099	1713	83	3005	27.2546	63.6938	36.5724	57.005	2.76206

## Sheet: Supplementary Table S7
	Table S7. Formulas used to perform the data statistical processing with one example for each formula.
	Figure 2b.												Figure 5a.
	(data obtained from Suppl. Table S6):												(data obtained from Suppl. Table S1B, S4, S5):
	Figure 3.
													(data obtained from Suppl. Table S1B, S4, S5):
	(data obtained from Suppl. Table S4 and S1B): (eg. CEVd: 21 infected oranges + 4 infected mandarin = 25 infected samples)
	Table 1.
	(data obtained from Suppl. Table S2):												(data obtained from Suppl. Table S4, S5):
	Figure 4.												Figure 5b.
													(data obtained from Suppl. Table S1B, S6):
	(data obtained from Suppl. Table S5):
													Suppl. Table S4.
	Figure 6.
	(data obtained from Suppl. Table S5):												(data obtained from Suppl. Table S4):
	Suppl. Table S6.
													(data obtained from Suppl. Table S4):
	(data obtained from Suppl. Table S6):
